# Supplementary material for: Association Between Dietary Patterns and Cognitive Function in Midlife Adults: The Bogalusa Heart Study
Source: Nutrients. 2025 May 10;17(10):1636. doi: 10.3390/nu17101636 (PMC12113793; doi:10.3390/nu17101636)
Supplement: Supplementary file 1 [file nutrients-17-01636-s001.zip]

Archive with 2 entries (2 files):
- Supplementary Figure 1_Nutrients.pdf
- Supplementary Tables_nutrients.pdf
